# Supplementary material for: Two-Photon Time-Gated In Vivo Imaging of Dihydrolipoic-Acid-Decorated Gold Nanoclusters
Source: Materials (Basel). 2021 Dec 15;14(24):7744. doi: 10.3390/ma14247744 (PMC8706569; doi:10.3390/ma14247744)
Supplement: Supplementary file 1 [file materials-14-07744-s001.zip]

Archive with 1 entries (1 files):
- materials-1490343-supplementary.pdf
